# Supplementary material for: Design, Synthesis, and Cytotoxicity and Topoisomerase I/IIα Inhibition Activity of Pyrazolo[4,3-f]quinoline Derivatives
Source: Pharmaceuticals (Basel). 2022 Mar 24;15(4):399. doi: 10.3390/ph15040399 (PMC9026320; doi:10.3390/ph15040399)
Supplement: Supplementary file 1 [file pharmaceuticals-15-00399-s001.zip]

Archive with 1 entries (1 files):
- pharmaceuticals-1632197-supplementary.pdf
